# Supplementary material for: New observations on maternal age effect on germline de novo mutations
Source: Nat Commun. 2016 Jan 19;7:10486. doi: 10.1038/ncomms10486 (PMC4735694; doi:10.1038/ncomms10486)
Supplement: Supplementary Data 1 — 1-based genomic coordinates for the list of de novo mutations analyzed in this manuscript. The coordinates are based on the hg19 assembly. [file ncomms10486-s2.txt]

chr1	856698
chr1	900401
chr1	914041
chr1	1098248
chr1	1161455
chr1	1337505
chr1	1490676
chr1	1499896
chr1	1532291
chr1	1780767
chr1	1797439
chr1	1797534
chr1	2036604
chr1	2095474
chr1	2134876
chr1	2187742
chr1	2247039
chr1	2266385
chr1	2267488
chr1	2268949
chr1	2308095
chr1	2335610
chr1	2422820
chr1	2446743
chr1	2522330
chr1	2694038
chr1	2783389
chr1	2788973
chr1	2816521
chr1	2833286
chr1	2848812
chr1	2889209
chr1	3009668
chr1	3014683
chr1	3019019
chr1	3133159
chr1	3139097
chr1	3148452
chr1	3192103
chr1	3205693
chr1	3354932
chr1	3494802
chr1	3496139
chr1	3506308
chr1	3655635
chr1	3694391
chr1	4041087
chr1	4061817
chr1	4128128
chr1	4280336
chr1	4327985
chr1	4390880
chr1	4406579
chr1	4439196
chr1	4531792
chr1	4541749
chr1	4547270
chr1	4773707
chr1	4776004
chr1	5017663
chr1	5231238
chr1	5397664
chr1	5465315
chr1	5502721
chr1	5657724
chr1	5799814
chr1	5895900
chr1	6029791
chr1	6053053
chr1	6059736
chr1	6182145
chr1	6250349
chr1	6296675
chr1	7047620
chr1	7450393
chr1	7508201
chr1	7561574
chr1	7657103
chr1	7692894
chr1	7825046
chr1	7929112
chr1	7961368
chr1	8082290
chr1	8149958
chr1	8338914
chr1	8475476
chr1	8491952
chr1	9017211
chr1	9570407
chr1	9734013
chr1	10020961
chr1	10147719
chr1	10175392
chr1	10271331
chr1	10368308
chr1	10686666
chr1	10958809
chr1	10974258
chr1	11044469
chr1	11089892
chr1	11132671
chr1	11198480
chr1	11241730
chr1	11575150
chr1	11598328
chr1	11675393
chr1	11765111
chr1	11772345
chr1	11893843
chr1	11979460
chr1	12067183
chr1	12080041
chr1	12131516
chr1	12161575
chr1	12174205
chr1	12320712
chr1	12321298
chr1	12612764
chr1	12652429
chr1	12696594
chr1	12781392
chr1	13803718
chr1	14009586
chr1	14055524
chr1	14180235
chr1	14240806
chr1	14288156
chr1	14491364
chr1	14599852
chr1	14819123
chr1	14916595
chr1	15013048
chr1	15048998
chr1	15065181
chr1	15093565
chr1	15263764
chr1	15428612
chr1	15642748
chr1	15857865
chr1	15961697
chr1	16059180
chr1	16067526
chr1	16069270
chr1	16175959
chr1	16212466
chr1	16221319
chr1	16421914
chr1	16457726
chr1	16476451
chr1	16513320
chr1	16623775
chr1	16626834
chr1	16699555
chr1	16736662
chr1	16770837
chr1	17526331
chr1	17552967
chr1	17559664
chr1	17722115
chr1	17741611
chr1	17982618
chr1	18021233
chr1	18029783
chr1	18169411
chr1	18202466
chr1	18280899
chr1	18353292
chr1	18454922
chr1	18821524
chr1	18941113
chr1	18964189
chr1	18981184
chr1	18988749
chr1	19016118
chr1	19100759
chr1	19249214
chr1	19261536
chr1	19269682
chr1	19288590
chr1	19496918
chr1	19545510
chr1	19634150
chr1	19671375
chr1	19676990
chr1	19926456
chr1	19935882
chr1	20014700
chr1	20045247
chr1	20139010
chr1	20194962
chr1	20231449
chr1	20272184
chr1	20276350
chr1	20307736
chr1	20498634
chr1	20520553
chr1	20603538
chr1	20616734
chr1	20682393
chr1	20759344
chr1	20899931
chr1	21016721
chr1	21050590
chr1	21291141
chr1	21361318
chr1	21645405
chr1	21669333
chr1	21670651
chr1	21816940
chr1	21817903
chr1	21999400
chr1	22123304
chr1	22127776
chr1	22155523
chr1	22238688
chr1	22268982
chr1	22441652
chr1	22576531
chr1	22582134
chr1	22588621
chr1	22604304
chr1	22616112
chr1	22658422
chr1	22678952
chr1	22924984
chr1	22972985
chr1	22975401
chr1	23178305
chr1	23410496
chr1	23557999
chr1	23611826
chr1	23779476
chr1	23921747
chr1	24068428
chr1	24429853
chr1	24467306
chr1	24497211
chr1	24517884
chr1	24593650
chr1	24750837
chr1	24790363
chr1	24958032
chr1	24993813
chr1	25081001
chr1	25103070
chr1	25223395
chr1	25263298
chr1	25282404
chr1	25305469
chr1	25388187
chr1	25488089
chr1	25665944
chr1	25782294
chr1	25878380
chr1	25895152
chr1	26161961
chr1	26182029
chr1	26224981
chr1	26231991
chr1	26342855
chr1	26358500
chr1	26439253
chr1	26441084
chr1	26447822
chr1	26600617
chr1	26992537
chr1	27071932
chr1	27238725
chr1	27246146
chr1	27426952
chr1	27446216
chr1	27555956
chr1	27625369
chr1	27807794
chr1	27890279
chr1	28015701
chr1	28431399
chr1	28463964
chr1	28482796
chr1	28555584
chr1	28586505
chr1	28806562
chr1	28904223
chr1	29030743
chr1	29091747
chr1	29111690
chr1	29114615
chr1	29120912
chr1	29300377
chr1	29483858
chr1	29507793
chr1	29641996
chr1	29688941
chr1	29826668
chr1	29843690
chr1	30033230
chr1	30065194
chr1	30213014
chr1	30240675
chr1	30277721
chr1	30336572
chr1	30438024
chr1	30612970
chr1	30687415
chr1	30752986
chr1	30776468
chr1	30799712
chr1	30985182
chr1	31044107
chr1	31233758
chr1	31359896
chr1	31376518
chr1	31627307
chr1	31737184
chr1	31937352
chr1	31972987
chr1	32006597
chr1	32346347
chr1	32410050
chr1	32481852
chr1	32630658
chr1	32788950
chr1	32866935
chr1	32897897
chr1	33068446
chr1	33209856
chr1	33234370
chr1	33458112
chr1	33516331
chr1	33525053
chr1	33613203
chr1	33632173
chr1	33720699
chr1	33739678
chr1	33761350
chr1	33777581
chr1	34229227
chr1	34289539
chr1	34358412
chr1	34649688
chr1	34875874
chr1	34992852
chr1	35010345
chr1	35067908
chr1	35091422
chr1	35132585
chr1	35216172
chr1	35260531
chr1	35310438
chr1	35358327
chr1	35377742
chr1	35408947
chr1	35447497
chr1	35486652
chr1	35580951
chr1	35650535
chr1	35655422
chr1	35917940
chr1	35955153
chr1	36076876
chr1	36081273
chr1	36168529
chr1	36210817
chr1	36575097
chr1	36587115
chr1	36635999
chr1	36981875
chr1	36983958
chr1	37315198
chr1	37326812
chr1	37335614
chr1	37504798
chr1	37591319
chr1	37617362
chr1	37737352
chr1	37789506
chr1	37818853
chr1	38066655
chr1	38210363
chr1	38289198
chr1	38565550
chr1	38759184
chr1	38816338
chr1	38884696
chr1	39062566
chr1	39080726
chr1	39083000
chr1	39126136
chr1	39178062
chr1	39250983
chr1	39300828
chr1	39396186
chr1	39483011
chr1	39614627
chr1	39904124
chr1	39926068
chr1	40207448
chr1	40696423
chr1	40764474
chr1	40771442
chr1	40859191
chr1	40872452
chr1	41291437
chr1	41417348
chr1	41603186
chr1	41749421
chr1	41782582
chr1	41782830
chr1	41823868
chr1	41902903
chr1	41919327
chr1	41957899
chr1	42035023
chr1	42036354
chr1	42148425
chr1	42194734
chr1	42196677
chr1	42227521
chr1	42259359
chr1	42272659
chr1	42306027
chr1	42319682
chr1	42420705
chr1	42439532
chr1	42614049
chr1	42642341
chr1	42646223
chr1	42665832
chr1	42667757
chr1	42724793
chr1	42843192
chr1	42876580
chr1	42886950
chr1	42933310
chr1	43158079
chr1	43165517
chr1	43202754
chr1	43304204
chr1	43376717
chr1	43600401
chr1	43621105
chr1	43687663
chr1	43717481
chr1	43720852
chr1	43814680
chr1	43904697
chr1	43978558
chr1	44051822
chr1	44097635
chr1	44120173
chr1	44279905
chr1	44350422
chr1	44482114
chr1	44573964
chr1	44686777
chr1	44699233
chr1	44763791
chr1	45029289
chr1	45041434
chr1	45047720
chr1	45670865
chr1	45812659
chr1	45910216
chr1	45977509
chr1	46002106
chr1	46144508
chr1	46219484
chr1	46335338
chr1	46335505
chr1	46348604
chr1	46357867
chr1	46381044
chr1	46405528
chr1	46431376
chr1	46464043
chr1	46668538
chr1	46895346
chr1	47158663
chr1	47190988
chr1	47228818
chr1	47897673
chr1	48082785
chr1	48118582
chr1	48265354
chr1	48343295
chr1	48429881
chr1	48437026
chr1	48441302
chr1	48469124
chr1	48524670
chr1	48536676
chr1	48807414
chr1	48813786
chr1	48893346
chr1	48990597
chr1	48990696
chr1	49022983
chr1	49146296
chr1	49361778
chr1	49480240
chr1	49483138
chr1	49496175
chr1	49530403
chr1	49570804
chr1	49792430
chr1	49819662
chr1	49891991
chr1	50038161
chr1	50061369
chr1	50082601
chr1	50095597
chr1	50284892
chr1	50335710
chr1	50572816
chr1	50640028
chr1	50684337
chr1	50715504
chr1	50741594
chr1	50748741
chr1	50890106
chr1	50918065
chr1	51203166
chr1	51642125
chr1	51778225
chr1	51781060
chr1	51905177
chr1	52291002
chr1	52428394
chr1	52880651
chr1	52956742
chr1	53031031
chr1	53188800
chr1	53197107
chr1	53333237
chr1	53358692
chr1	53451314
chr1	53624778
chr1	53788933
chr1	53796612
chr1	53847444
chr1	53953408
chr1	53972030
chr1	54034804
chr1	54056340
chr1	54066608
chr1	54093684
chr1	54142936
chr1	54232259
chr1	54249471
chr1	54272599
chr1	54432959
chr1	54742943
chr1	54767397
chr1	55048406
chr1	55053937
chr1	55059882
chr1	55209193
chr1	55274697
chr1	55323622
chr1	55332605
chr1	55341565
chr1	55475033
chr1	55486023
chr1	55550198
chr1	55590624
chr1	55715577
chr1	55816041
chr1	55875828
chr1	55988901
chr1	56071990
chr1	56214899
chr1	56354970
chr1	56387305
chr1	56511046
chr1	56527617
chr1	56608452
chr1	56679154
chr1	56685529
chr1	56693436
chr1	56701875
chr1	56882566
chr1	56990204
chr1	57269385
chr1	57374837
chr1	57588196
chr1	57602526
chr1	57626833
chr1	57653146
chr1	57707227
chr1	57732209
chr1	57734908
chr1	57805704
chr1	57836967
chr1	57973400
chr1	58181383
chr1	58232750
chr1	58263724
chr1	58279788
chr1	58388746
chr1	58423187
chr1	58491086
chr1	58536359
chr1	58565543
chr1	58746091
chr1	58750073
chr1	58790697
chr1	58793770
chr1	58848640
chr1	58867213
chr1	58897675
chr1	59162277
chr1	59216738
chr1	59218044
chr1	59302344
chr1	59304591
chr1	59320230
chr1	59418780
chr1	59488440
chr1	59495064
chr1	59596080
chr1	59597332
chr1	59653289
chr1	59762907
chr1	59815905
chr1	59969783
chr1	60095296
chr1	60198799
chr1	60276525
chr1	60434209
chr1	60645910
chr1	60680916
chr1	60757346
chr1	60758385
chr1	60817717
chr1	60820038
chr1	60853930
chr1	60868203
chr1	60968697
chr1	61042176
chr1	61102054
chr1	61322237
chr1	61413941
chr1	61519070
chr1	61554487
chr1	61570146
chr1	61594919
chr1	61596163
chr1	61768671
chr1	61819854
chr1	61833345
chr1	61875452
chr1	61878776
chr1	62104298
chr1	62431938
chr1	62507005
chr1	62694137
chr1	62704047
chr1	62716281
chr1	62756352
chr1	62832313
chr1	62997233
chr1	63059628
chr1	63343788
chr1	63406639
chr1	63414529
chr1	63451355
chr1	63454888
chr1	63455576
chr1	63516278
chr1	63642533
chr1	63727309
chr1	63782222
chr1	63814513
chr1	64097958
chr1	64150015
chr1	64212678
chr1	64271083
chr1	64320034
chr1	64418303
chr1	64437765
chr1	64446770
chr1	64450040
chr1	64581858
chr1	65061775
chr1	65301164
chr1	65397107
chr1	65466791
chr1	65661411
chr1	65776293
chr1	65783290
chr1	65961155
chr1	66097062
chr1	66162488
chr1	66200332
chr1	66223786
chr1	66517565
chr1	66547358
chr1	66613101
chr1	66777128
chr1	66849358
chr1	66899590
chr1	67016848
chr1	67017992
chr1	67182477
chr1	67239023
chr1	67304456
chr1	67676627
chr1	67696642
chr1	67741016
chr1	67777624
chr1	67838496
chr1	67888293
chr1	68095148
chr1	68227479
chr1	68256854
chr1	68285575
chr1	68353744
chr1	68570981
chr1	68577718
chr1	69063442
chr1	69287478
chr1	69290056
chr1	69458049
chr1	69647306
chr1	69708317
chr1	69757528
chr1	69850692
chr1	69870839
chr1	69876230
chr1	69962767
chr1	69963726
chr1	70022713
chr1	70022716
chr1	70105371
chr1	70199289
chr1	70264442
chr1	70358227
chr1	70379751
chr1	70459485
chr1	70501502
chr1	70580620
chr1	70962782
chr1	70994353
chr1	71116555
chr1	71141405
chr1	71143493
chr1	71286279
chr1	71316741
chr1	71372728
chr1	71471148
chr1	71722841
chr1	71734933
chr1	71775153
chr1	71939111
chr1	71947979
chr1	72186712
chr1	72341021
chr1	72412954
chr1	72415507
chr1	72639746
chr1	72685837
chr1	72741040
chr1	72822656
chr1	73059807
chr1	73071928
chr1	73094363
chr1	73304425
chr1	73483130
chr1	73508376
chr1	73702325
chr1	73869125
chr1	74064896
chr1	74215279
chr1	74226249
chr1	74244075
chr1	74470152
chr1	74561136
chr1	74624906
chr1	74629231
chr1	74997554
chr1	75104246
chr1	75106681
chr1	75145083
chr1	75184889
chr1	75259682
chr1	75433268
chr1	75629771
chr1	76035215
chr1	76106733
chr1	76200470
chr1	76313048
chr1	76600426
chr1	76695953
chr1	76719316
chr1	76806392
chr1	76818287
chr1	77006834
chr1	77046190
chr1	77176446
chr1	77249259
chr1	77328244
chr1	77346747
chr1	77486782
chr1	77660092
chr1	77741088
chr1	77819527
chr1	77842703
chr1	77853728
chr1	77978084
chr1	78305827
chr1	78442551
chr1	78864563
chr1	78882746
chr1	78924851
chr1	78976665
chr1	78981012
chr1	79158879
chr1	79351138
chr1	79617881
chr1	79772050
chr1	80065515
chr1	80181067
chr1	80426059
chr1	80950104
chr1	81084043
chr1	81121950
chr1	81153771
chr1	81162699
chr1	81237861
chr1	81271652
chr1	81327183
chr1	81393200
chr1	81418496
chr1	81430021
chr1	81586839
chr1	81719076
chr1	81774938
chr1	81855908
chr1	81897116
chr1	81917825
chr1	81943353
chr1	81965046
chr1	81972763
chr1	82019120
chr1	82060815
chr1	82070034
chr1	82121039
chr1	82289817
chr1	82350503
chr1	82362497
chr1	82370098
chr1	82391201
chr1	82651632
chr1	82729990
chr1	82911977
chr1	82976322
chr1	83084276
chr1	83118631
chr1	83280591
chr1	83990907
chr1	84166950
chr1	84183947
chr1	84276876
chr1	84513220
chr1	84557030
chr1	84575001
chr1	84647173
chr1	84996430
chr1	85109666
chr1	85141808
chr1	85166934
chr1	85183293
chr1	85217051
chr1	85278586
chr1	85326186
chr1	85410906
chr1	85702525
chr1	85773903
chr1	85931888
chr1	86003447
chr1	86077250
chr1	86835190
chr1	86952925
chr1	87101428
chr1	87174472
chr1	87304052
chr1	87368723
chr1	87382878
chr1	87600561
chr1	87802835
chr1	88051538
chr1	88083555
chr1	88103859
chr1	88283073
chr1	88308345
chr1	88395829
chr1	88464054
chr1	88534872
chr1	88558928
chr1	88619871
chr1	88667551
chr1	88779711
chr1	88839931
chr1	88844527
chr1	88857295
chr1	89216042
chr1	89373607
chr1	89475736
chr1	89574396
chr1	89598962
chr1	89816450
chr1	89841842
chr1	89929197
chr1	90155114
chr1	90275108
chr1	90318961
chr1	90345501
chr1	90490631
chr1	90508281
chr1	90531599
chr1	90820390
chr1	90951232
chr1	90978000
chr1	90991818
chr1	91043017
chr1	91156044
chr1	91261712
chr1	91292811
chr1	91584403
chr1	91805276
chr1	91917870
chr1	91983276
chr1	91995082
chr1	92220722
chr1	92408421
chr1	92408692
chr1	92479084
chr1	92517223
chr1	92612471
chr1	92683702
chr1	92789091
chr1	93019841
chr1	93065407
chr1	93135721
chr1	93141127
chr1	93314205
chr1	93343475
chr1	93435260
chr1	93460062
chr1	93670792
chr1	93707865
chr1	93831070
chr1	93875030
chr1	93878135
chr1	93903448
chr1	93908740
chr1	93995818
chr1	94268387
chr1	94312042
chr1	94594621
chr1	94714618
chr1	94720627
chr1	94740277
chr1	95420998
chr1	95463659
chr1	95473153
chr1	95486489
chr1	95692859
chr1	95782475
chr1	95872977
chr1	96039555
chr1	96057290
chr1	96119114
chr1	96159880
chr1	96422072
chr1	96444037
chr1	96484157
chr1	96502705
chr1	96549399
chr1	96757773
chr1	96860473
chr1	96943200
chr1	96985451
chr1	97050749
chr1	97084444
chr1	97168038
chr1	97207636
chr1	97218299
chr1	97390245
chr1	97449192
chr1	97473394
chr1	97550983
chr1	97561906
chr1	97567450
chr1	97570533
chr1	97693033
chr1	97801752
chr1	97889089
chr1	97909593
chr1	98007829
chr1	98336050
chr1	98356088
chr1	98437823
chr1	98492183
chr1	98526666
chr1	98536063
chr1	98579241
chr1	98790354
chr1	98877079
chr1	98903999
chr1	99138816
chr1	99177709
chr1	99340877
chr1	99515784
chr1	99558526
chr1	99583824
chr1	99706874
chr1	99778949
chr1	99958491
chr1	100161256
chr1	100167168
chr1	100176723
chr1	100361871
chr1	100394997
chr1	100458627
chr1	100560543
chr1	100688498
chr1	100742694
chr1	100757469
chr1	100943601
chr1	100970907
chr1	100999231
chr1	101077490
chr1	101226472
chr1	101340876
chr1	101451364
chr1	101504021
chr1	101694051
chr1	101884431
chr1	101987147
chr1	102034667
chr1	102043965
chr1	102075250
chr1	102110580
chr1	102189961
chr1	102656450
chr1	103165724
chr1	103277611
chr1	103282688
chr1	103421496
chr1	103424604
chr1	103468262
chr1	103468340
chr1	103580949
chr1	104016270
chr1	104069379
chr1	104439135
chr1	104602634
chr1	104629090
chr1	104769081
chr1	104838524
chr1	104892860
chr1	104982633
chr1	104992047
chr1	105257260
chr1	105319647
chr1	105444906
chr1	105445620
chr1	105523427
chr1	105681515
chr1	105932017
chr1	106128519
chr1	106131384
chr1	106305841
chr1	106382189
chr1	106534061
chr1	106672569
chr1	106860319
chr1	107000658
chr1	107173562
chr1	107224987
chr1	107277709
chr1	107546023
chr1	107716529
chr1	107886519
chr1	108007301
chr1	108037080
chr1	108069556
chr1	108072329
chr1	108239947
chr1	108267337
chr1	108517081
chr1	108701709
chr1	108859084
chr1	109075663
chr1	109330756
chr1	109423745
chr1	109703471
chr1	109818824
chr1	109982292
chr1	110099447
chr1	110123750
chr1	110284817
chr1	110562624
chr1	110646491
chr1	110693471
chr1	110757938
chr1	110915781
chr1	110995874
chr1	111094968
chr1	111137535
chr1	111146832
chr1	111258859
chr1	111322457
chr1	111348066
chr1	111448992
chr1	111452549
chr1	111586595
chr1	111739163
chr1	111756612
chr1	111804869
chr1	111859290
chr1	111863909
chr1	111892458
chr1	111929801
chr1	112082521
chr1	112181746
chr1	112345590
chr1	112390787
chr1	112431752
chr1	112474119
chr1	112533050
chr1	112713907
chr1	112725856
chr1	112777881
chr1	112869950
chr1	112874080
chr1	112907179
chr1	112908615
chr1	113280836
chr1	113313361
chr1	113531901
chr1	113590213
chr1	113592775
chr1	113675778
chr1	113792173
chr1	113940134
chr1	114255868
chr1	114526372
chr1	114604622
chr1	114691378
chr1	114744314
chr1	114773910
chr1	114838204
chr1	115006175
chr1	115368031
chr1	115382324
chr1	115650351
chr1	115727173
chr1	115728532
chr1	115809997
chr1	115882854
chr1	115916451
chr1	115992320
chr1	116034064
chr1	116087896
chr1	116185845
chr1	116404584
chr1	116551562
chr1	116603604
chr1	116608508
chr1	116616955
chr1	116637030
chr1	116660273
chr1	116783359
chr1	116821630
chr1	116834310
chr1	116903659
chr1	116923493
chr1	116931046
chr1	117068122
chr1	117218597
chr1	117278116
chr1	117435186
chr1	117565469
chr1	117582603
chr1	117608213
chr1	117653518
chr1	117654759
chr1	117659171
chr1	117679655
chr1	117688681
chr1	117818827
chr1	117829166
chr1	117860556
chr1	118162853
chr1	118233742
chr1	118241739
chr1	118323854
chr1	118448207
chr1	118577417
chr1	118626888
chr1	118835401
chr1	118859767
chr1	119007757
chr1	119192509
chr1	119192805
chr1	119461651
chr1	119692378
chr1	119701569
chr1	119871180
chr1	119875864
chr1	119894425
chr1	119914753
chr1	120090802
chr1	120414551
chr1	120484960
chr1	145105391
chr1	145493812
chr1	146580193
chr1	146792047
chr1	147087482
chr1	147225532
chr1	147226595
chr1	147256494
chr1	150436399
chr1	150441801
chr1	150447732
chr1	150616952
chr1	150717476
chr1	150759794
chr1	150792656
chr1	150810669
chr1	151040554
chr1	151408893
chr1	151427709
chr1	151501902
chr1	151648210
chr1	151770922
chr1	151772351
chr1	151959954
chr1	152006900
chr1	152036193
chr1	152042795
chr1	152058536
chr1	152090564
chr1	152256524
chr1	152298508
chr1	152314508
chr1	152382088
chr1	152423549
chr1	152453086
chr1	152494106
chr1	152635671
chr1	152644197
chr1	152710704
chr1	152718732
chr1	152779277
chr1	152819917
chr1	153186945
chr1	153187336
chr1	153197524
chr1	153353356
chr1	153406038
chr1	153479868
chr1	153487276
chr1	153514015
chr1	153596167
chr1	153615417
chr1	153827986
chr1	153976122
chr1	154476325
chr1	154478741
chr1	154540689
chr1	154595698
chr1	154902145
chr1	154947886
chr1	155044352
chr1	155390731
chr1	155525462
chr1	155973131
chr1	156244916
chr1	156383713
chr1	156400963
chr1	156467410
chr1	156612738
chr1	156645384
chr1	156741632
chr1	156807813
chr1	156843328
chr1	157127328
chr1	157137651
chr1	157272899
chr1	157405802
chr1	157563135
chr1	157696938
chr1	157723575
chr1	157743040
chr1	157771539
chr1	157816675
chr1	157908797
chr1	157946567
chr1	157961823
chr1	157965572
chr1	157970181
chr1	157973789
chr1	158032957
chr1	158084250
chr1	158107391
chr1	158153001
chr1	158184507
chr1	158292743
chr1	158335572
chr1	158388513
chr1	158433534
chr1	158480457
chr1	158498377
chr1	158703177
chr1	158728392
chr1	158769715
chr1	158773215
chr1	158854947
chr1	159081896
chr1	159111450
chr1	159397739
chr1	159458886
chr1	159504998
chr1	159554456
chr1	159785525
chr1	159894732
chr1	160095251
chr1	160161359
chr1	160212357
chr1	160262238
chr1	160302212
chr1	160389923
chr1	160676185
chr1	160803392
chr1	160873030
chr1	160902000
chr1	161041743
chr1	161130017
chr1	161231790
chr1	161358957
chr1	161362525
chr1	161688983
chr1	161786040
chr1	161899411
chr1	162192838
chr1	162348638
chr1	162537347
chr1	162564331
chr1	162615361
chr1	162628557
chr1	163257955
chr1	163310654
chr1	163418487
chr1	163699153
chr1	163840759
chr1	163861253
chr1	163865267
chr1	163991837
chr1	164272820
chr1	164341279
chr1	164445294
chr1	164529450
chr1	164673761
chr1	164759814
chr1	164771683
chr1	164776666
chr1	164816969
chr1	164875230
chr1	164921135
chr1	165044790
chr1	165161606
chr1	165246181
chr1	165367595
chr1	165544386
chr1	165627492
chr1	165905807
chr1	165929190
chr1	165965983
chr1	165995312
chr1	166085715
chr1	166094408
chr1	166116513
chr1	166132501
chr1	166133070
chr1	166297990
chr1	166346834
chr1	166448892
chr1	166924007
chr1	167047399
chr1	167057718
chr1	167058966
chr1	167129264
chr1	167153067
chr1	167295867
chr1	167318205
chr1	167345305
chr1	167367302
chr1	167400474
chr1	167483263
chr1	167615969
chr1	167675059
chr1	168277598
chr1	168302252
chr1	168558220
chr1	168710963
chr1	168717148
chr1	168886442
chr1	169096358
chr1	169410487
chr1	169413241
chr1	169480853
chr1	169580332
chr1	169661966
chr1	169762763
chr1	169889098
chr1	170071566
chr1	170098531
chr1	170127627
chr1	170447861
chr1	170656638
chr1	170682592
chr1	170778530
chr1	170792373
chr1	170849451
chr1	171151648
chr1	171175146
chr1	171295780
chr1	171444385
chr1	171501572
chr1	171504942
chr1	171644452
chr1	171706393
chr1	171711147
chr1	171809238
chr1	172069332
chr1	172182498
chr1	172222817
chr1	172421634
chr1	172433815
chr1	172447659
chr1	172458812
chr1	172498823
chr1	172509269
chr1	172638875
chr1	172673369
chr1	172721467
chr1	172743892
chr1	172842976
chr1	172885604
chr1	172983459
chr1	173013840
chr1	173043024
chr1	173130391
chr1	173180935
chr1	173557896
chr1	173571594
chr1	173614615
chr1	173767224
chr1	173922209
chr1	174384584
chr1	174409521
chr1	174430909
chr1	174591139
chr1	174739328
chr1	174803111
chr1	174840744
chr1	175018022
chr1	175092476
chr1	175180254
chr1	175220108
chr1	175283429
chr1	175293462
chr1	175320501
chr1	175458974
chr1	175572798
chr1	175628251
chr1	175712538
chr1	175722746
chr1	175867504
chr1	175950776
chr1	176164589
chr1	176182430
chr1	176214799
chr1	176547354
chr1	176590523
chr1	176707310
chr1	176716826
chr1	176830112
chr1	176850942
chr1	176940379
chr1	176977870
chr1	177078728
chr1	177139014
chr1	177279765
chr1	177325774
chr1	177386278
chr1	177550409
chr1	177559263
chr1	177743996
chr1	177745289
chr1	177772593
chr1	177801545
chr1	177820744
chr1	177933334
chr1	178037144
chr1	178885297
chr1	178902062
chr1	178970612
chr1	178996624
chr1	179059499
chr1	179170832
chr1	179213911
chr1	179512393
chr1	179631442
chr1	179716068
chr1	179725423
chr1	179775211
chr1	179783035
chr1	179873463
chr1	180139014
chr1	180179671
chr1	180230399
chr1	180264670
chr1	180555545
chr1	180619081
chr1	180799050
chr1	180921371
chr1	181082801
chr1	181382236
chr1	181507681
chr1	181559669
chr1	181675356
chr1	181698920
chr1	181758469
chr1	182065452
chr1	182179656
chr1	182179769
chr1	182538908
chr1	182561609
chr1	182732928
chr1	182824835
chr1	182851647
chr1	183354487
chr1	183392749
chr1	183458671
chr1	183528520
chr1	183558965
chr1	183620025
chr1	183973790
chr1	184189233
chr1	184228624
chr1	184346517
chr1	184377504
chr1	184481277
chr1	184550659
chr1	184559296
chr1	184613310
chr1	184632378
chr1	184665584
chr1	184678081
chr1	184739543
chr1	185054148
chr1	185062100
chr1	185251921
chr1	185440901
chr1	185521047
chr1	185523285
chr1	185660755
chr1	186010712
chr1	186315043
chr1	186320398
chr1	186700990
chr1	186729547
chr1	186818309
chr1	186820125
chr1	186905463
chr1	187005612
chr1	187017060
chr1	187063885
chr1	187089785
chr1	187128301
chr1	187247948
chr1	187320465
chr1	187375287
chr1	187471508
chr1	187553789
chr1	187608572
chr1	187748944
chr1	187748955
chr1	187976455
chr1	188072417
chr1	188107648
chr1	188277651
chr1	188357528
chr1	188590168
chr1	188594981
chr1	188714656
chr1	188774038
chr1	188867170
chr1	189226990
chr1	189572586
chr1	189641254
chr1	189746222
chr1	190647730
chr1	191221828
chr1	191489134
chr1	191682048
chr1	191686948
chr1	192011862
chr1	192079492
chr1	192094467
chr1	192619581
chr1	192703405
chr1	192922146
chr1	193105828
chr1	193267321
chr1	193306212
chr1	193557839
chr1	193652850
chr1	193670043
chr1	193701631
chr1	193743710
chr1	193766764
chr1	193814086
chr1	193851763
chr1	193866651
chr1	194018943
chr1	194489326
chr1	194649050
chr1	195140915
chr1	195233938
chr1	195249487
chr1	195274706
chr1	195294921
chr1	195385911
chr1	195864320
chr1	195951195
chr1	196205514
chr1	196234736
chr1	196333619
chr1	196389494
chr1	196466014
chr1	196511926
chr1	196973881
chr1	197188779
chr1	197242533
chr1	197257203
chr1	197900102
chr1	198489023
chr1	198521043
chr1	198541148
chr1	198605508
chr1	198628005
chr1	198799703
chr1	198829304
chr1	198979297
chr1	199010799
chr1	199220613
chr1	199416981
chr1	199712819
chr1	199769540
chr1	200004380
chr1	200185260
chr1	200285231
chr1	200479300
chr1	200523736
chr1	200701245
chr1	200718695
chr1	200838716
chr1	200850522
chr1	200979221
chr1	200987010
chr1	201042473
chr1	201102743
chr1	201221930
chr1	201243651
chr1	201265684
chr1	201369344
chr1	201457693
chr1	201598399
chr1	201665515
chr1	201963099
chr1	201981376
chr1	202007041
chr1	202095632
chr1	202134012
chr1	202214758
chr1	202285247
chr1	202531720
chr1	202566723
chr1	202632052
chr1	202643827
chr1	202666359
chr1	202754702
chr1	202768890
chr1	202837226
chr1	202846119
chr1	202943039
chr1	202999437
chr1	203108662
chr1	203175566
chr1	203391882
chr1	203440871
chr1	203452595
chr1	203619385
chr1	203642782
chr1	203704305
chr1	203873903
chr1	203876069
chr1	204194821
chr1	204294669
chr1	204355321
chr1	204757449
chr1	205034276
chr1	205216027
chr1	205263699
chr1	205271064
chr1	205340057
chr1	205369465
chr1	205404180
chr1	205417199
chr1	205439254
chr1	205488991
chr1	205492525
chr1	205862619
chr1	206304734
chr1	206596623
chr1	206631053
chr1	206635423
chr1	206738233
chr1	206751867
chr1	206871222
chr1	206913219
chr1	207043702
chr1	207278266
chr1	207347924
chr1	207490379
chr1	207677172
chr1	207780567
chr1	208191958
chr1	208235760
chr1	208283039
chr1	208394511
chr1	208410587
chr1	208412299
chr1	208438308
chr1	208637306
chr1	208708956
chr1	208745433
chr1	208888987
chr1	208931065
chr1	208955986
chr1	208960950
chr1	208986014
chr1	209001359
chr1	209198174
chr1	209224996
chr1	209278544
chr1	209319354
chr1	209438621
chr1	209483497
chr1	209513685
chr1	209537831
chr1	209585246
chr1	209654377
chr1	209687876
chr1	209702072
chr1	209707748
chr1	209979644
chr1	209985658
chr1	210184829
chr1	210315480
chr1	210315990
chr1	210547322
chr1	210656183
chr1	210721759
chr1	210734860
chr1	210745649
chr1	210944611
chr1	211077610
chr1	211082001
chr1	211082728
chr1	211167614
chr1	211219034
chr1	211291042
chr1	211299566
chr1	211565623
chr1	211657436
chr1	211688566
chr1	211815006
chr1	211856811
chr1	212154346
chr1	212261718
chr1	212513972
chr1	212538146
chr1	212846487
chr1	212931090
chr1	212936022
chr1	213120378
chr1	213121014
chr1	213151603
chr1	213170444
chr1	213255254
chr1	213290571
chr1	213348608
chr1	213508344
chr1	213659110
chr1	213788942
chr1	214061941
chr1	214158854
chr1	214173563
chr1	214186937
chr1	214324412
chr1	214339387
chr1	214426150
chr1	214479784
chr1	214494202
chr1	214534789
chr1	214829463
chr1	214889460
chr1	214982127
chr1	215055255
chr1	215128502
chr1	215285410
chr1	215401658
chr1	215455812
chr1	215677746
chr1	215713489
chr1	215812445
chr1	215841297
chr1	215845381
chr1	215951885
chr1	215960230
chr1	216199103
chr1	216316074
chr1	216336036
chr1	216709821
chr1	216775526
chr1	216833156
chr1	216943369
chr1	217030590
chr1	217082259
chr1	217128287
chr1	217318280
chr1	217335185
chr1	217522484
chr1	217713867
chr1	217886548
chr1	217976033
chr1	218313151
chr1	218336564
chr1	218474634
chr1	218505558
chr1	218621336
chr1	218639231
chr1	218640255
chr1	218722496
chr1	218799591
chr1	218837949
chr1	218907985
chr1	219091059
chr1	219139215
chr1	219197412
chr1	219227446
chr1	219233815
chr1	219373742
chr1	219614390
chr1	219642688
chr1	219672824
chr1	219797541
chr1	219977955
chr1	220048392
chr1	220132085
chr1	220181957
chr1	220406140
chr1	220533063
chr1	220633495
chr1	220936752
chr1	221202046
chr1	221215503
chr1	221331233
chr1	221413884
chr1	221605086
chr1	221706347
chr1	221750236
chr1	221951212
chr1	222012751
chr1	222261357
chr1	222278161
chr1	222295482
chr1	222474568
chr1	222787737
chr1	222870664
chr1	223087395
chr1	223129588
chr1	223416618
chr1	223485322
chr1	223557139
chr1	223563421
chr1	223698776
chr1	223797913
chr1	223820805
chr1	223826306
chr1	223895614
chr1	223988038
chr1	224335461
chr1	224717531
chr1	224819198
chr1	224853063
chr1	224869291
chr1	225000367
chr1	225287441
chr1	225679652
chr1	225716383
chr1	225916032
chr1	226096409
chr1	226131355
chr1	226254268
chr1	226649834
chr1	226733230
chr1	226762313
chr1	227104217
chr1	227108047
chr1	227154660
chr1	227273449
chr1	227520520
chr1	227728528
chr1	227852693
chr1	227951278
chr1	227954212
chr1	227975030
chr1	228072154
chr1	228332263
chr1	228508785
chr1	228513268
chr1	228585958
chr1	228614338
chr1	228618470
chr1	228798889
chr1	228970417
chr1	228984683
chr1	228994860
chr1	228997505
chr1	229079214
chr1	229103050
chr1	229694936
chr1	229738883
chr1	229744432
chr1	229799482
chr1	230033773
chr1	230084460
chr1	230165472
chr1	230335686
chr1	230341469
chr1	230372079
chr1	230898927
chr1	230953964
chr1	231402729
chr1	231485387
chr1	231514481
chr1	231514491
chr1	231519638
chr1	231609794
chr1	231789801
chr1	231798397
chr1	231835693
chr1	231855759
chr1	231911761
chr1	232191443
chr1	232208379
chr1	232251479
chr1	232371722
chr1	232435310
chr1	232598854
chr1	232617712
chr1	232654349
chr1	232732286
chr1	232789661
chr1	232903387
chr1	232965706
chr1	232970937
chr1	233164974
chr1	233188598
chr1	233327415
chr1	233524200
chr1	233525328
chr1	233544974
chr1	233573685
chr1	233582359
chr1	233637879
chr1	233698842
chr1	233705729
chr1	233951738
chr1	234051850
chr1	234117286
chr1	234135829
[truncated: 25,092 more rows]
